# Supplementary material for: Evaluating Educational Patterns and Methods in Infant Sleep Care: Trends, Effectiveness, and Impact in Home Settings—A Systematic Review
Source: Children (Basel). 2024 Oct 31;11(11):1337. doi: 10.3390/children11111337 (PMC11592866; doi:10.3390/children11111337)
Supplement: Supplementary file 1 [file children-11-01337-s001.zip]

Archive with 2 entries (2 files):
- Supplememntary file 2.pdf
- Supplemetary File 3.pdf
